# Supplementary material for: Effect of Cultivated Pastures on Soil Bacterial Communities in the Karst Rocky Desertification Area
Source: Front Microbiol. 2022 Jul 28;13:922989. doi: 10.3389/fmicb.2022.922989 (PMC9368201; doi:10.3389/fmicb.2022.922989)
Supplement: Supplementary file 2 [file Table_1.XLS]

Sample ID	Raw Reads	Clean Reads	Effective Reads	AvgLen(bp)	GC(%)	Q20(%)	Q30(%)	Effective(%)
LP1	79861	79462	74961	415	55.11	98.81	95.53	93.86
NG1	80221	79806	78326	416	56.48	98.86	95.68	97.64
NG2	79572	79180	77511	417	56.91	98.82	95.54	97.41
NG3	80108	79662	77838	416	56.49	98.84	95.64	97.17
NG4	80026	79571	77296	418	56.27	98.8	95.5	96.59
NG5	80046	79628	76955	416	56.12	98.82	95.56	96.14
NG6	79812	79411	77571	415	56.55	98.86	95.66	97.19
DG1	80088	79624	75208	415	55.03	98.78	95.38	93.91
LP2	79664	79249	76386	417	55.3	98.81	95.48	95.89
DG2	80270	79779	77563	416	56.4	98.78	95.41	96.63
DG3	79707	79240	77357	415	55.71	98.8	95.45	97.05
DG4	80134	79709	77930	414	56.27	98.82	95.51	97.25
DG5	80164	79746	78580	413	56.15	98.86	95.59	98.02
DG6	80339	79905	77627	415	56.28	98.84	95.54	96.62
LP3	80113	79702	78622	416	56.25	98.82	95.54	98.14
LT1	79804	79377	78240	419	56.86	98.78	95.47	98.04
LT2	79917	79494	77824	418	56.44	98.81	95.53	97.38
LT3	80274	79836	78061	421	56.39	98.77	95.39	97.24
LP4	80074	79629	77504	417	56.11	98.8	95.52	96.79
LT4	79600	79172	78175	418	56.78	98.82	95.56	98.21
LT5	80499	80076	78732	417	56.35	98.83	95.56	97.8
LT6	79715	79349	77788	416	55.94	98.84	95.59	97.58
LP5	79899	79508	77775	416	56.61	98.82	95.56	97.34
LP6	79777	79344	76545	416	55.69	98.79	95.47	95.95
